# Supplementary material for: Benchmark of Density Functionals for the Calculation of the Redox Potential of Fe3+/Fe2+ Within Protein Coordination Shells
Source: Front Chem. 2019 Jun 5;7:391. doi: 10.3389/fchem.2019.00391 (PMC6560050; doi:10.3389/fchem.2019.00391)
Supplement: Supplementary file 2 [file Data_Sheet_2.zip]

Archive with 32 entries (24 files):
- Fe2/
- Fe2/Group_A/
- Fe2/Group_A/Fe2_HS_1Wat.com
- Fe2/Group_A/Fe2_HS_2Wat.com
- Fe2/Group_A/Fe2_HS_4Wat.com
- Fe2/Group_A/Fe2_HS_6Wat.com
- Fe2/Group_B/
- Fe2/Group_B/Fe2_HS_3Wat_Asp.com
- Fe2/Group_B/Fe2_HS_3Wat_NH2CH3.com
- Fe2/Group_B/Fe2_HS_3Wat_OCH3.com
- Fe2/Group_B/Fe2_HS_3Wat_SCH3.com
- Fe2/Group_C/
- Fe2/Group_C/Fe2_HS_5Wat_Asp.com
- Fe2/Group_C/Fe2_HS_5Wat_NH2CH3.com
- Fe2/Group_C/Fe2_HS_5Wat_OCH3.com
- Fe2/Group_C/Fe2_HS_5Wat_SCH3.com
- Fe3/
- Fe3/Group_A/
- Fe3/Group_A/Fe3_HS_1Wat.com
- Fe3/Group_A/Fe3_HS_2Wat.com
- Fe3/Group_A/Fe3_HS_4Wat.com
- Fe3/Group_A/Fe3_HS_6Wat.com
- Fe3/Group_B/
- Fe3/Group_B/Fe3_HS_3Wat_Asp.com
- Fe3/Group_B/Fe3_HS_3Wat_NH2CH3.com
- Fe3/Group_B/Fe3_HS_3Wat_OCH3.com
- Fe3/Group_B/Fe3_HS_3Wat_SCH3.com
- Fe3/Group_C/
- Fe3/Group_C/Fe3_HS_5Wat_Asp.com
- Fe3/Group_C/Fe3_HS_5Wat_NH2CH3.com
- Fe3/Group_C/Fe3_HS_5Wat_OCH3.com
- Fe3/Group_C/Fe3_HS_5Wat_SCH3.com
